# Supplementary material for: End-Use Quality of Historical and Modern Winter Wheats Adapted to the Great Plains of the United States
Source: Foods. 2022 Sep 23;11(19):2975. doi: 10.3390/foods11192975 (PMC9563592; doi:10.3390/foods11192975)
Supplement: Supplementary file 1 [file foods-11-02975-s001.zip]

Archive with 1 entries (1 files):
- Raw data_willow.csv
