# Supplementary material for: End-Use Quality of Historical and Modern Winter Wheats Adapted to the Great Plains of the United States
Source: Foods. 2022 Sep 23;11(19):2975. doi: 10.3390/foods11192975 (PMC9563592; doi:10.3390/foods11192975)
Supplement: Supplementary file 1 [file foods-11-02975-s001.zip › Raw data_willow.csv]

cultivar	harvest_year	rep	release_year	Grain_yield	Height	Hardness	Hardness_sd	Moisture	Moisture_sd	Diameter	Diameter_sd	Weight	Weight_sd	Soft_kernels	Semi_soft_kernels	Semi_hard_kernels	Hard_kernels	Milling_yield	Bran_friability	WRC	Protein	MPT	MPV	MPW	MTA	MRS	Loaf_volume	Loaf_firmness	Loaf_specific_volume
Anton	2018	1	2007	4621.68	34	65.92753327	17.34865197	12.77780632	0.34762732	2.702816754	0.341814877	29.77139254	8.757174036	3	9	21	67	63.1898072	52.1393035	304.65	14.94671634	7.11	53.249	25.716	312.645	-2.796	111.991141	158.35	2.636947045
Anton	2018	2	2007	4329.36	26	65.06642104	15.7660976	12.47233733	0.36261006	2.829023627	0.343541845	32.79972411	7.943221694	2	11	21	66	63.508674	53.0501437	304.5608782	14.96486573	7.36	53.364	22.42	317.715	-1.39	106.5786338	184.015	2.532160462
Anton	2018	3	2007	3748.08	24	67.03653603	15.19630447	12.4510047	0.35990922	2.745912446	0.33722129	31.14261811	8.138423086	2	6	21	71	63.7893882	51.3866667	308.9401658	15.31469266	6.33	55.903	29.408	329.596	-2.495	115.0157774	136.48	2.692316886
Camelot	2018	1	2008	4858.56	28	55.00813102	15.71566835	12.13394653	0.39445578	2.755351212	0.366840636	35.23635071	10.51468614	7	22	35	36	75.7750713	53.4774681	268.3616384	14.87999308	4.72	53.455	23.54	356.231	-0.734	140.1052769	130.61	3.216374584
Camelot	2018	2	2008	5026.56	28	54.9701669	17.16491616	11.88172029	0.378509871	2.814710373	0.333466647	36.96326434	9.564587679	7	23	35	35	63.9395202	50.6527415	280.7250574	14.38103812	4.47	57.068	32.196	381.189	-3.115	114.0789138	198.84	2.646842547
Camelot	2018	3	2008	4719.12	31	55.1766682	16.24448151	12.13114748	0.315865269	2.800355037	0.374995307	36.97988524	10.829636	7	21	38	34	53.6027602	48.510514	275.45718	13.88239351	5.5	52.23	23.463	348.124	0.496	157.8270448	100.6	3.452790303
Centura	2018	1	1983	4902.24	29	52.04495602	16.19600554	11.85652889	0.472300042	2.554694682	0.35458811	30.38802819	7.615793966	10	29	31	30	65.4419664	46.7417062	304.929507	13.09806355	6.01	51.804	27.816	326.629	-2.422	118.1337262	92.555	2.8336226
Centura	2018	2	1983	4184.88	25	51.24849705	16.71385883	11.59363437	0.436951392	2.54908229	0.349928113	30.28664059	7.891755037	17	22	31	30	65.2286317	46.4443789	295.2019192	12.84358927	6.21	49.94	26.222	326.874	0.904	142.6748008	107.425	3.323428856
Centura	2018	3	1983	4225.2	31	54.33325239	16.21674996	11.70719191	0.420881725	2.542742967	0.343748525	29.99245013	8.73173915	8	23	32	37	64.0244768	48.4725051	265.5647658	12.97249972	5.97	51.258	25.765	327.229	-1.435	122.126326	141.355	2.862112163
Centurk78	2018	1	1978	3922.8	29	59.79674583	18.02991995	12.27812907	0.379300898	2.50115726	0.360695798	27.84170311	9.118924964	5	16	32	47	63.8930268	53.7570698	289.2105	13.12523561	4.24	51.615	21.043	361.723	-1.045	128.5072474	154.03	2.987151266
Centurk78	2018	2	1978	4112.64	28	62.43409464	17.53752465	12.31496928	0.397248561	2.460350751	0.391356141	27.31315769	9.834171704	6	11	25	58	63.7448765	53.821226	286.5353858	13.46090889	3.43	52.695	27.083	367.444	-2.255	160.8601425	102.06	3.599466157
Centurk78	2018	3	1978	3415.44	28	57.33541126	18.51196503	12.46949118	0.373625118	2.485418438	0.403926808	28.66776258	10.66883581	10	19	23	48	63.3856238	54.5372256	272.6101289	13.34501497	3.58	50.435	27.081	356.562	-1.689	115.9709257	134.425	2.712770192
Cheyenne	2018	1	1933	3902.64	33	62.45979631	14.90790649	11.78954092	0.449847054	2.570625522	0.312452017	30.36974504	7.658979806	3	11	27	59	67.0299615	48.1155779	276.0787056	14.80633349	4.29	55.243	37.455	355.804	-3.12	137.535753	88.42	3.33500856
Cheyenne	2018	2	1933	4126.08	26	65.18031202	14.49661947	11.8006032	0.409679957	2.591928491	0.299788734	29.99078803	7.547567632	2	7	23	68	67.188259	48.3082707	271.4670659	15.02332124	5.57	54.664	23.673	350.443	-1.964	128.4761945	93.36	3.023680738
Cheyenne	2018	3	1933	3748.08	34	63.65598042	15.14178734	11.76303749	0.373496229	2.594416888	0.306513955	30.5426025	8.256493643	3	8	26	63	66.7876548	49.3241452	310.1439137	15.07395425	4.18	54.487	29.494	356.422	-1.237	150.1332895	102.31	3.386719817
ClarksCream	2018	1	1972	4184.88	35	61.09057473	17.32339429	13.2679441	0.424184303	2.722469868	0.381005191	33.72384693	9.168317045	4	15	29	52	66.6869193	50	322.4852662	15.5264419	5.22	50.169	16.901	329.552	-1.675	138.6380412	76.505	3.204022214
ClarksCream	2018	2	1972	3979.92	33	58.09067555	16.10990612	13.63436374	0.328475992	2.672989482	0.383403088	32.50553341	9.7721754	5	19	28	48	68.0714218	49.6631966	284.728326	14.98504676	4.58	50.394	22.306	338.121	-3.243	154.8204369	93.08	3.485376788
ClarksCream	2018	3	1972	3237.36	34	60.27129195	16.77875573	13.36629702	0.296605097	2.729360011	0.334758394	33.65902526	9.521872433	6	15	27	52	67.0762701	47.7430075	309.1472558	15.55320249	4.84	53.722	21.083	355.431	-2.537	113.9014377	143.9	2.70614012
Freeman	2018	1	2013	3158.4	26	39.62634751	16.89850133	12.74613094	0.354883758	2.551379221	0.372955608	30.75701264	9.260832312	33	32	22	13	65.054925	40.840057	330.3478609	12.93336904	6.68	48.211	18.863	333.665	-1.276	128.2112952	158.215	2.928535751
Freeman	2018	2	2013	3714.48	27	41.29126737	17.43323602	12.80714602	0.377844867	2.592851219	0.380067984	30.82183424	9.507350046	30	29	27	14	64.1077066	40.7489475	301.6495051	13.12692113	5.96	47.54	25.521	326.834	-0.64	126.8219953	137.585	3.07671022
Freeman	2018	3	2013	3687.6	25	40.5578712	18.67510981	12.65206951	0.416011524	2.434184359	0.434527265	28.21068764	10.1636582	35	29	21	15	64.718196	40.8754053	323.8604558	12.84932001	6.78	46.944	22.714	323.305	-0.55	135.853642	114.91	3.226161054
Jagalene	2018	1	2002	4168.08	26	63.75128066	17.00027703	12.39809168	0.362223248	2.693291193	0.409168239	32.81800696	10.421393	2	12	27	59	63.0653565	55.7501307	276.936901	13.90448862	7.13	46.19	22.749	300.172	-2.029	126.9000433	108.75	2.893957658
Jagalene	2018	2	2002	4735.92	25	61.94942057	17.65149887	12.30635751	0.322291863	2.677848532	0.389317433	32.82797955	11.25773321	5	14	23	58	67.8767024	54.3223648	291.5601278	13.70431894	7.14	45.333	24.723	300.126	-0.501	121.8212092	111.34	2.852287735
Jagalene	2018	3	2002	4176.48	25	66.51415208	17.16820559	12.11830661	0.392555938	2.738234112	0.402298948	34.03964458	10.71572522	2	13	15	70	62.7278658	54.2033627	228.7269096	14.22809313	6.31	48.049	24.542	316.07	-0.983	129.7144488	122.27	3.001954381
Kharkof	2018	1	1900	3922.8	32	35.73222635	20.56786378	12.06604863	0.360506883	2.598430144	0.285406651	31.40522879	8.314128301	51	21	15	13	55.2964013	47.2191447	259.6801599	15.70886974	5.12	55.141	21.301	353.638	-2.779	128.3834798	80.03	3.069172359
Kharkof	2018	2	1900	3697.68	36	34.49050405	17.67460581	12.10455281	0.380390921	2.576178725	0.304353685	30.24841241	7.069324827	52	25	14	9	71.5344013	52.9326224	283.4897185	13.10245375	3.84	57.082	36.643	370.099	-2.188	126.8357379	156.255	2.873487492
Kharkof	2018	3	1900	3563.28	33	33.62504077	20.03748707	11.94847043	0.384931602	2.560568212	0.25736223	30.76698515	6.928866555	54	22	12	12	56.5311229	45.4487588	246.37	16.48690546	4.33	55.598	25.046	369.371	-1.643	119.7649871	139.785	2.842748329
Lancer	2018	1	1963	3840.48	31	65.31226322	16.27705816	12.42771071	0.350585897	2.579727813	0.318812163	27.70707366	6.885435646	5	8	19	68	65.8173924	51.8807665	274.9425057	13.27195411	3.17	57.803	44.638	394.208	-3.138	131.628497	147.525	3.047661427
Lancer	2018	2	1963	3942.96	31	61.99030394	14.43043484	12.50172314	0.315337107	2.636285218	0.291802176	29.74646047	7.571001605	3	9	31	57	53.8287622	47.6220145	227.4817555	15.67569046	5.32	54.054	20.198	347.841	-2.716	107.1623356	131.815	2.485788346
Lancer	2018	3	1963	3150	34	63.47837625	16.05893681	12.34383689	0.34501539	2.657850124	0.335550053	29.96253233	8.460530018	4	8	25	63	65.3634573	50.8842254	267.0696373	14.08685631	3.52	58.31	23.228	393.71	-2.484	117.2444568	180.08	2.641235792
Mattern	2018	1	2012	4756.08	28	60.69028429	13.71689755	13.36714331	0.400218612	2.833450503	0.322137797	37.16105291	9.445108409	1	12	35	52	55.5755311	57.5254621	258.8505747	14.55773681	4.44	62.167	21.788	428.46	-2.354	148.489342	56.46	3.319681242
Mattern	2018	2	2012	4102.56	28	61.64351458	14.36937276	13.26091525	0.400871995	2.717628563	0.338192273	33.66401126	8.791949089	2	13	28	57	56.4042772	56.973582	286.5774493	14.13074766	3.57	63.642	35.585	433.931	-1.755	180.3699812	43.725	4.194650725
Mattern	2018	3	2012	3895.92	28	63.4413415	13.20749416	13.06225392	0.420896392	2.858614693	0.299905633	37.76771715	9.124042099	1	9	30	60	54.8844569	56.9675541	274.835033	14.82416042	4.1	64.199	27.117	422.695	-4.903	142.3405805	44.68	3.434859567
Overland	2018	1	2007	5028.24	26	57.66077795	14.84248885	11.74526698	0.367657136	2.554153239	0.323798539	30.03234091	8.422759844	4	18	32	46	63.4218512	49.4237288	274.2954227	13.36328302	3.47	50.644	19.3	343.587	-1.599	132.2112757	93.085	3.151639467
Overland	2018	2	2007	5145.84	35	59.41185164	15.7571534	12.00157222	0.357357304	2.622304279	0.40040509	31.44511916	10.29853709	5	15	31	49	64.1533193	51.3950399	216.961166	13.78857084	3.05	52.527	24.367	344.457	-2.733	131.4165776	164.76	2.925569402
Overland	2018	3	2007	3719.52	29	65.22064655	15.16212505	12.20969851	0.381324393	2.606956089	0.372634787	31.07945822	9.818142112	2	6	27	65	61.8040471	51.3452408	280.4939012	15.10013338	2.83	58.345	21.644	383.822	-3.362	133.4919126	117.665	3.095823576
RedChief	2018	1	1940	2827.44	36	80.8966788	21.26518703	10.92867367	0.446547434	2.70495083	0.252404171	36.04412702	9.113158686	7	1	3	89	52.839651	63.1225296	198.9812225	15.05940967	2.81	56.245	20.446	376.512	-2.489	117.0189357	143.93	2.638532935
RedChief	2018	2	1940	3492.72	37	78.40959756	22.4057752	10.85156869	0.382296201	2.653160745	0.316797535	34.21582596	7.875921553	7	2	6	85	54.0374723	60.9501491	224.0727782	15.04758088	3.2	57.349	23.028	376.965	-3.07	137.3238335	116.125	3.00030224
RedChief	2018	3	1940	3323.04	38	81.11735769	22.80822201	11.22613255	0.448996978	2.663123259	0.287625948	33.74545389	8.090890942	6	4	3	87	53.2188913	61.7035547	226.9714514	15.04461582	2.99	55.844	22.374	381.109	-2.929	121.9298314	96.88	2.808795933
Scout66	2018	1	1967	2750.16	34	58.64007477	16.21652842	11.35228359	0.483725507	2.687685215	0.333342556	32.31937894	9.035801619	5	16	35	44	62.301813	50.4537205	265.4091816	15.20118112	3.81	64.114	34.111	421.334	-3.689	140.1282187	139.895	3.161024559
Scout66	2018	2	1967	4247.04	34	53.29555564	15.19149592	11.51115053	0.410364922	2.698117712	0.292734774	33.27175773	7.433119315	7	26	33	34	63.5533503	47.875698	281.5668663	14.19174278	3.34	61.464	40.473	408.185	-1.248	131.8104687	132.3	3.054703795
Scout66	2018	3	1967	3815.28	34	54.32261151	16.17929728	11.67925006	0.411803413	2.742900117	0.289684508	34.61639018	8.251487795	8	22	32	38	63.8146674	48.0921705	254.1304565	14.56042758	4.66	61.23	22.317	408.778	-3.007	135.8801319	104.395	3.112946894
SettlerCL	2018	1	2008	4467.12	25	51.27408051	17.55738424	11.62810765	0.412319411	2.667457236	0.383980278	33.90833905	10.21667543	13	27	29	31	65.294463	44.9293967	310.6136318	13.34972334	7.3	48.163	19.621	276.654	-0.626	110.5716845	157.27	2.601686693
SettlerCL	2018	2	2008	5139.12	25	49.47663553	16.75981405	11.62712828	0.480217308	2.627701437	0.363479487	33.10721074	9.024186028	16	29	29	26	64.8216547	44.5166125	271.8184545	12.91551727	7.29	46.52	18.237	293.231	-0.98	126.3967345	132.21	3.199107428
SettlerCL	2018	3	2008	4808.16	25	51.28448547	15.82913629	11.37033668	0.511813636	2.656713376	0.354366252	33.45791212	9.391819931	10	30	30	30	64.5958653	45.0544016	294.7805219	13.39361854	6.24	48.722	24.181	305.023	-0.792	125.1403496	192.97	2.86821796
Siouxland	2018	1	1984	4557.84	31	58.81542507	16.82342098	11.73426535	0.354058454	2.724756883	0.349066961	32.67506682	8.373021592	7	14	32	47	60.6963687	54.9988665	254.5618067	13.70768224	5.42	51.335	18.004	345.47	-1.701	127.7977547	111.5	3.113980378
Siouxland	2018	2	1984	4781.28	31	58.22989801	15.20371433	11.93863121	0.374406145	2.66948137	0.330294177	31.81410308	7.980399268	5	17	31	47	61.2410013	53.2446312	276.538769	13.60360486	4.18	50.467	21.886	355.19	-3.399	136.9927093	111.675	3.292302555
Siouxland	2018	3	1984	4468.8	34	59.11323064	14.3664124	11.64417215	0.396488913	2.702313355	0.332024238	32.68670148	8.31678091	4	14	35	47	61.9383436	51.2925827	235.0199601	13.76227301	3.95	49.857	18.534	345.098	-1.31	127.1026932	89.77	3.094781913
Sturdy	2018	1	1966	2904.72	25	61.38803626	13.86028714	11.15397274	0.451649385	2.68830327	0.300077165	31.10272784	7.43230818	2	12	29	57	60.859558	52.3247745	261.3538646	16.34777188	2.92	54.069	20.653	369.156	-2.217	162.2433999	60.385	3.783661379
Sturdy	2018	2	1966	3423.84	25	63.25187016	14.44779366	11.39905677	0.496152979	2.670926721	0.339353105	31.83571028	9.281036553	2	8	30	60	59.5855091	51.7671047	236.2601139	16.30393783	2.6	54.127	17.906	355.049	-3.006	151.1648256	88.38	3.383277207
Sturdy	2018	3	1966	3470.88	25	61.64758935	15.20764359	11.37751993	0.477509804	2.678831318	0.309993016	31.13098331	8.37999367	4	10	34	52	60.283168	50.0125031	284.5539015	15.87943192	2.95	53.962	20.855	362.985	-2.559	155.7687725	94.445	3.584187127
TAM107	2018	1	1984	4005.12	27	50.02805787	16.84876644	12.01111297	0.509836468	2.608532904	0.376766131	31.65288048	9.448200551	14	28	28	30	60.6786802	50.7669043	254.4964567	13.28646076	3.72	52.36	23.509	375.181	-0.594	139.5224983	94.79	3.173129367
TAM107	2018	2	1984	4344.48	27	49.17946178	16.26358122	12.26003225	0.419125546	2.692502736	0.359724932	34.59976963	9.486765045	17	25	32	26	60.006899	52.6622117	270.9403418	13.45660425	3.8	52.397	29.025	374.122	-1.13	137.5546246	109.075	3.191522613
TAM107	2018	3	1984	3472.56	25	47.79228237	17.03171046	11.89219492	0.425539644	2.712786035	0.344642387	34.49007129	9.093921768	19	31	26	24	59.4241469	50.0781424	245.4072964	13.61326497	5	51.725	24.522	351.213	-1.555	133.3891167	96.085	3.169140334
Triumph64	2018	1	1964	3306.24	32	48.33124591	14.62616359	11.48424516	0.460910884	2.72580164	0.276747748	34.34380723	9.034128378	15	29	33	23	58.5032321	45.6962025	228.6270594	15.53021553	4.9	55.26	21.362	363.782	-1.471	148.9766067	98.73	3.405958086
Triumph64	2018	2	1964	3754.8	31	50.81058669	16.48402069	11.66660632	0.380756684	2.700774116	0.311092385	32.85623488	7.791503015	12	30	30	28	65.3484093	44.888789	286.8683843	15.27227744	2.74	68.182	30.406	445.634	-3.969	115.121905	131.92	2.711941224
Triumph64	2018	3	1964	3632.16	31	52.29142863	16.8920354	11.84584716	0.454441599	2.714231032	0.334082489	33.25679911	7.655051568	12	25	31	32	61.4453203	46.9575472	242.1294447	15.27878653	2.88	64.236	41.815	424.56	-3.602	127.3238823	158.98	2.86571871
Turkey	2018	1	1870	3549.84	33	50.58604973	19.94227507	11.21659864	0.496370887	2.66530865	0.311226475	31.84900711	7.09391236	20	17	26	37	61.9707351	51.3987672	289.0070352	15.80891896	3.23	58.386	21.211	382.765	-2.417	110.9425127	139.955	2.567519387
Turkey	2018	2	1870	4448.64	32	52.18268642	20.96733956	11.60625278	0.434426791	2.663782874	0.296950421	31.79748226	6.9879731	16	18	27	39	61.8789949	49.7498213	283.7103428	14.89482358	3.64	55.617	22.463	369.614	-2.351	142.4099619	101.725	3.216123802
Turkey	2018	3	1870	3978.24	31	51.92861295	21.09253741	11.13945627	0.430581905	2.679754237	0.294793886	32.83130345	7.835153762	18	18	27	37	62.3340641	49.1904762	299.4856522	15.41672376	3.93	55.887	18.394	366.819	-2.361	149.8270838	79.575	3.267053724
Warrior	2018	1	1960	3734.64	30	58.2121936	16.91601433	11.21220991	0.382681232	2.619051924	0.352790487	30.14370072	7.633636741	8	11	33	48	64.6769372	48.7401186	244.8376851	14.84104897	3.96	57.424	23.787	377.06	-1.935	119.4837495	115.96	2.846884668
Warrior	2018	2	1960	3810.24	31	60.87396698	14.8617527	11.23620046	0.375265957	2.582195614	0.34543405	29.09159624	7.105868302	3	11	34	52	64.4204857	49.112426	277.3185338	14.49115228	3.77	57.071	32.983	378.918	-2.779	130.9349161	76.475	3.016933551
Warrior	2018	3	1960	3165.12	31	57.20846078	14.33859152	11.17830008	0.440892158	2.575607125	0.344077139	29.32262706	7.126793157	5	18	31	46	65.0118527	49.6835443	298.2887378	14.56188722	3.64	56.956	30.047	379.223	-1.724	130.3379484	150.48	2.979153106
Wesley	2018	1	1998	4255.44	24	49.52646495	16.84164007	11.27528771	0.452957422	2.711189508	0.379784858	34.04463067	10.12038145	15	29	28	28	65.5385081	48.2880161	321.788107	14.23441657	6.86	51.267	24.867	317.789	-1.034	103.6577333	168.935	2.508050648
Wesley	2018	2	1998	4514.16	24	47.2832813	15.91069834	11.00236248	0.531820628	2.712943327	0.371340602	34.66292891	10.57000027	15	33	32	20	65.8647361	47.093185	318.0467887	14.13716135	6.67	50.29	23.263	325.211	-0.725	102.2141366	199.79	2.445899417
Wesley	2018	3	1998	3370.08	28	50.87190656	17.1172282	11.27133044	0.430907014	2.668147385	0.383978944	32.07172739	10.13761467	16	23	32	29	65.393807	46.6463415	318.2667749	14.19793395	8.26	47.621	20.142	277.936	NA	124.4232342	131.41	2.983055243
Wichita	2018	1	1944	3452.4	34	47.46449282	13.91338254	11.20349523	0.51000982	2.737563897	0.290246541	34.27233725	7.947268297	13	33	33	21	62.1431328	48.6125934	247.130744	14.64377357	3.4	52.103	22.83	352.29	-2.254	141.2956222	105.205	3.211264142
Wichita	2018	2	1944	3055.92	32	48.08637308	14.77705381	11.36072422	0.511204106	2.752394962	0.302155072	33.91000116	8.001379963	15	31	32	22	62.107227	48.5998923	243.3032167	15.58025522	2.43	54.123	18.523	352.859	-2.616	128.2021306	117.22	2.863572272
Wichita	2018	3	1944	3539.76	34	44.12105983	15.43532656	10.95335377	0.573133448	2.747947042	0.263555838	34.51500265	8.9332528	22	34	29	15	59.9052218	49.2930745	225.7331392	15.20132445	2.69	52.983	17.663	351.989	-2.77	146.2906772	118.985	3.13189204
Anton	2019	1	2007	1965.6	29	72.91191844	20.77484562	9.694922199	0.726579092	2.49552505	0.454843331	26.82284077	11.52220359	3	8	14	75	64.4851083	49.5232536	337.8892393	12.56699479	4.21	54.632	28.463	366.16	-1.619	137.9039375	117.41	3.236421909
Anton	2019	2	2007	1559.04	29	61.19722154	21.5758272	9.746247592	0.71576314	2.384718911	0.408398991	26.28266061	10.95228731	10	13	26	51	66.9147366	48.1294469	392.0833741	15.14494256	4.14	62.735	31.705	421.142	-2.073	125.8690226	123.26	2.897537352
Anton	2019	3	2007	2456.16	28	76.68855093	20.95383616	9.5668048	0.689213618	2.50244374	0.444252485	26.78128822	10.85056788	2	6	10	82	65.1913806	49.8405273	371.7585766	12.67251155	3.7	54.663	36.378	369.743	-1.286	134.1721003	130.085	3.106554766
Anton	2019	4	2007	2106.72	32	79.30419001	20.16827953	9.724082545	0.630312076	2.392998827	0.390964141	23.6000448	9.172666945	2	6	8	84	60.7782191	44.8563485	322.3627451	13.55456186	4.08	54.903	34.577	355.625	-2.79	124.7942396	75.28	2.851787926
Camelot	2019	1	2008	2627.52	34	67.76284051	21.89761768	9.487022181	0.742530981	2.549622398	0.431059944	28.48991883	10.6547357	5	11	18	66	63.990399	49.0378647	320.9021664	13.73173892	3.26	55.704	33.925	375.087	-1.188	140.3988864	110.445	3.247718861
Camelot	2019	2	2008	3118.08	32	68.11413462	18.85826162	9.588743477	0.730613148	2.533260284	0.408419379	29.23121187	10.70961242	2	11	17	70	64.8646944	47.9418345	339.8938784	12.9137959	3.19	54.756	30.902	385.121	-2.079	126.7447716	167.235	2.932549089
Camelot	2019	3	2008	3000.48	31	70.89848867	19.35989313	9.660457145	0.729309649	2.505063682	0.426963562	28.42011098	10.44968489	2	8	20	70	61.1072733	44.4673337	397.406425	13.41924869	3.18	53.596	35.122	372.426	-1.783	153.7739702	110.48	3.589495102
Centura	2019	1	1983	3743.04	37	67.10703678	19.00477881	9.606279944	0.609512517	2.452048471	0.370105913	27.21675647	9.089025965	4	9	19	68	66.6245791	45.6540825	355.1364129	12.98630559	3.57	55.309	27.172	387.89	-1.843	121.2116299	96.55	2.816255341
Centura	2019	2	1983	2852.64	35	64.95082378	19.05051729	9.616944578	0.724842584	2.481301169	0.401697794	29.04838209	10.08951069	4	13	23	60	66.5259314	46.3009668	359.200707	12.82133117	3.46	53.324	23.974	366.946	-2.277	148.2975579	114	3.461661015
Centura	2019	3	1983	3269.28	34	67.47076625	20.3167205	9.481434223	0.599642089	2.405066001	0.370043588	27.21675641	11.00062282	4	11	20	65	66.2912869	47.0038249	374.6183394	13.27575786	3.43	53.003	32.993	366.279	-0.64	133.6180748	131.58	3.078048255
Centurk78	2019	1	1978	2614.08	32	68.39299575	20.88112272	10.14301196	0.68546549	2.360957267	0.387058634	25.73250881	9.464882931	3	10	21	66	65.1375038	51.7315552	354.8266351	11.70106266	3.34	52.201	24.444	362.188	-1.688	139.1219345	102.055	3.277312944
Centurk78	2019	2	1978	2792.16	36	71.85355055	21.0597781	9.894990637	0.74095199	2.402675447	0.374478633	26.09816842	10.27634751	4	8	12	76	64.054456	50.0098328	366.2174127	12.43379919	3.3	54.176	31.371	369.785	-2.631	135.8176569	133.74	3.057578948
Centurk78	2019	3	1978	2446.08	33	68.67963209	21.03702083	9.907763302	0.655133812	2.479626136	0.351337692	27.7951643	10.27076184	6	10	17	67	64.1619837	50.5908272	362.1371642	12.80322396	2.67	57.307	26.156	388.051	-2.211	130.9468095	151.535	3.052373181
Cheyenne	2019	1	1933	2493.12	42	67.45695512	16.95511319	9.490741963	0.706428041	2.569388632	0.365529331	30.13372806	8.272093535	2	7	22	69	67.7384414	43.7336815	317.4006866	13.45092649	3.5	55.059	25.359	369.845	-2.739	144.1902487	67.41	3.26887891
Cheyenne	2019	2	1933	3040.8	39	69.72120753	19.39438521	9.849773903	0.761261177	2.514215656	0.438099999	29.18799776	10.60192974	2	8	24	66	68.6689958	43.6407874	390.2769593	13.47672926	3.85	54.689	24.439	364.179	-2.42	129.8603742	136.55	3.061300666
Cheyenne	2019	3	1933	2291.52	38	68.51990901	18.78910062	9.700370893	0.705448904	2.483740665	0.369256451	28.27052273	9.911390476	2	9	22	67	67.5413807	43.1969145	386.4790666	14.1861469	4.03	55.629	23.257	366.47	-2.324	138.6602663	102.23	3.226157893
ClarksCream	2019	1	1972	2600.64	43	66.98907963	18.24714033	9.678276032	0.650533179	2.653396569	0.39711771	30.54094042	9.761062543	3	8	21	68	66.2977121	43.244388	368.6953961	14.3214918	2.71	54.539	25.081	370.923	-3.435	130.9863028	133.67	3.009795561
ClarksCream	2019	2	1972	2718.24	42	67.85021569	18.22154441	9.651101154	0.631453654	2.589841093	0.417066538	30.04397498	10.43465079	2	9	20	69	68.2672118	44.8216216	353.7058824	14.18920967	2.82	57.451	24.996	382.572	-3.733	136.4841626	108.985	3.145521147
ClarksCream	2019	3	1972	2385.6	40	64.87380593	18.26238685	9.593945324	0.614421531	2.6190886	0.378306981	30.55756139	9.402840261	5	9	24	62	66.4380096	42.5251256	347.3226635	14.54135746	3.3	54.489	23.466	357.858	-2.962	146.0727654	107.625	3.433774458
Freeman	2019	1	2013	2882.88	32	55.04970621	23.84292592	10.12535592	0.679726334	2.373890167	0.365016609	26.08985793	10.78376916	19	18	24	39	65.1181418	41.5159148	380.5272442	12.72148445	4.15	51.869	28.752	356.342	-3.013	133.0209731	122.46	3.084901974
Freeman	2019	2	2013	3265.92	28	48.74552536	21.43898076	10.01444205	0.738414169	2.496494723	0.464329733	28.7774608	10.90273131	26	23	24	27	66.4392593	40.7094246	345.712881	10.90181443	4.36	46.277	20.897	315.663	-0.317	135.515531	116.61	3.245103713
Freeman	2019	3	2013	2731.68	31	50.44112295	21.35094285	9.796566448	0.650581598	2.437576845	0.376903214	27.38296571	9.614462401	21	22	25	32	63.8556359	39.8661944	399.203853	12.96027918	3.92	52.946	35.211	366.673	-0.516	124.4625165	116.955	2.961278052
Jagalene	2019	1	2002	1495.2	30	68.15754119	24.76071451	9.777356896	0.772234982	2.286101954	0.417392584	24.13523848	10.49097147	9	9	16	66	62.1780019	51.9365376	367.2351269	13.79665099	3.85	54.874	27.105	371.598	-2.222	163.1733893	78.655	3.826768041
Jagalene	2019	2	2002	1488.48	28	73.10764698	22.15897608	9.788829249	0.758827487	2.301342922	0.416348998	24.50256006	10.3639929	4	8	12	76	62.067482	49.0172722	361.7138908	14.21867293	3.77	57.099	31.645	388.003	-2.569	133.8298246	104.355	3.151161398
Jagalene	2019	3	2002	1471.68	27	71.20931662	22.95349554	9.458995039	0.701472495	2.389111718	0.382555197	25.73583309	9.944329036	6	8	12	74	62.8758412	49.9374218	363.720655	12.92715168	4.02	55.819	26.283	386.437	-3.04	137.8995393	119.555	3.252347625
Kharkof	2019	1	1900	2089.92	40	41.2601743	20.0481652	9.796487544	0.643252149	2.494950936	0.326150789	28.6843844	8.792874651	36	23	22	19	61.562137	43.7806257	348.4404396	15.06576049	3.22	53.349	22.297	365.089	-1.842	136.232053	101.5	3.163772712
Kharkof	2019	2	1900	3467.52	39	36.69544817	16.87313484	9.82819095	0.65130405	2.698821604	0.356536759	33.75875125	8.444490534	44	28	14	14	63.2681256	42.1884143	347.2788111	13.39015967	4.02	49.982	17.574	346.089	-1.804	127.5372162	95.44	3.126678506
Kharkof	2019	3	1900	2422.56	38	38.93489564	22.0678702	9.89365461	0.612621731	2.569106638	0.378673715	30.76698558	9.369909964	41	28	13	18	63.7710843	42.5152215	342.041777	14.63255814	2.89	53.621	21.232	366.381	-2.806	130.6703559	123.155	3.008065284
Lancer	2019	1	1963	2990.4	39	74.6499957	20.00510893	10.12450593	0.699417335	2.483871249	0.358732315	26.85109658	8.362994779	4	3	14	79	68.2984872	43.5986159	358.2632505	12.82573031	3.09	59.612	26.712	390.379	-5.234	126.3260866	188.545	2.945350585
Lancer	2019	2	1963	3276	41	71.43347094	19.0162126	9.659041106	0.684983666	2.561185117	0.364636739	28.32204803	8.671438471	2	7	17	74	68.1413962	43.5353964	343.9972581	13.11582173	3.18	60.065	32.652	392.638	-4.723	139.3852235	150	3.192515427
Lancer	2019	3	1963	3528	36	65.09523949	19.89564424	9.597091459	0.706183279	2.671597401	0.391928348	32.14984574	9.32982012	5	10	25	60	69.2142575	43.9538043	369.3059629	12.18949875	3.3	56.253	24.769	377.583	-3.9	135.2634215	103.41	3.123866546
Mattern	2019	1	2012	2748.48	33	66.32943555	19.77233539	9.760768205	0.762818372	2.546442055	0.367205798	29.39908362	10.38379732	5	11	23	61	59.7711494	47.8503185	364.2118736	13.38948757	3.17	67.351	33.104	448.133	-3.465	116.8199464	69.545	2.727526183
Mattern	2019	2	2012	2415.84	30	66.34726889	17.87531264	9.804156512	0.752621518	2.576489255	0.350901006	28.90710469	9.709872082	3	10	22	65	58.8257363	47.9174701	318.9930898	12.81057599	2.75	64.346	30.302	432.267	-3.541	131.7206185	118.84	3.076147092
Mattern	2019	3	2012	2960.16	32	65.76383685	19.74417654	9.609824599	0.752605824	2.547032267	0.388976123	28.55640298	10.63999833	6	10	23	61	58.2020276	48.267009	327.3758311	12.80279143	2.96	65.79	32.163	437.319	-4.734	145.9316372	38.86	3.489517866
Overland	2019	1	2007	4572.96	32	72.16167578	19.83309767	10.35839401	0.70748708	2.394750781	0.409248305	26.7729783	10.21141709	3	7	14	76	66.0092321	44.8660236	381.485129	13.1334624	3.03	52.502	18.968	352.941	-2.283	119.4805713	198.64	2.736614093
Overland	2019	2	2007	4122.72	30	69.75856958	18.4543527	10.23073365	0.730169512	2.430219796	0.39831704	27.54751318	10.02024589	2	9	17	72	66.5128235	47.0361652	352.6450093	12.63201669	2.41	58.164	30.224	397.561	-3.375	126.1417843	159.05	2.945173576
Overland	2019	3	2007	3981.6	34	67.13683162	20.18120705	9.943020101	0.723412242	2.432358865	0.39277882	27.53587853	9.997802066	4	12	16	68	65.4346419	44.2789158	387.520864	12.84068634	2.61	54.748	19.452	368.89	-1.707	114.2719821	203.275	2.591789116
RedChief	2019	1	1940	2254.56	43	83.14157992	22.93939886	9.237949516	0.773368255	2.580374762	0.403074665	31.77421304	9.97537889	4	3	7	86	59.8540985	52.1280675	260.2338607	13.02289911	2.77	56.512	23.611	371.725	-2.903	109.7207408	155.19	2.521156729
RedChief	2019	2	1940	2385.6	42	83.28293636	22.24743258	9.165583684	0.722974177	2.607351371	0.36591716	32.67506684	10.74449863	3	2	6	89	60.19689	52.3357387	271.8463811	12.92290214	2.78	57.531	21.1	371.68	-1.64	130.8546583	145.61	3.065229756
RedChief	2019	3	1940	2358.72	43	82.84804512	20.60181355	9.075437694	0.717826022	2.653834194	0.406076064	33.52772004	9.797862032	2	3	6	89	59.5860327	53.0848329	248.1419418	12.89874698	2.17	55.973	27.476	371.389	-4.483	109.6145894	221.415	2.545624464
Scout66	2019	1	1967	2889.6	41	61.70104779	18.78584377	9.962071584	0.763615065	2.521783174	0.389140957	30.3065854	10.04764036	5	15	27	53	66.9614148	44.0598291	329.8219731	13.5689558	3.3	58.204	25.872	383.915	-2.551	132.9609707	143.525	3.127021888
Scout66	2019	2	1967	2812.32	38	61.94366138	19.41910002	9.825767234	0.706972597	2.600767754	0.400986749	31.36201453	10.19159519	5	14	27	54	67.2750543	43.8596491	307.8955121	13.10294303	2.35	57.452	41.81	387.574	-4.024	119.5264764	159.68	2.720220219
Scout66	2019	3	1967	3430.56	37	60.19046937	21.40526008	9.401329481	0.731122883	2.576044607	0.450872019	32.20303289	11.80526232	9	17	28	46	67.1699361	42.4041451	331.8934274	13.22501212	3.01	56.018	35.562	366.461	-3.159	132.5397082	159.68	3.109071269
SettlerCL	2019	1	2008	1895.04	32	65.99222619	20.59858055	9.868590504	0.711314262	2.396624765	0.360386718	27.2915507	8.966366325	5	13	16	66	63.2747903	41.4111635	339.7096583	13.29320781	4.31	54.212	24.032	352.939	-0.958	125.0886281	138.06	2.888882865
SettlerCL	2019	2	2008	2906.4	30	65.40556222	21.46691978	9.846505028	0.716393524	2.355703351	0.386403678	27.16190753	10.08185014	5	12	25	58	65.1162791	40.8050847	337.3657768	12.84935705	4.36	51.125	23.078	344.589	-1.702	141.346727	114.415	3.361396598
SettlerCL	2019	3	2008	3393.6	30	67.69207881	19.5738779	9.875950688	0.732033868	2.425515123	0.393510357	27.97633263	10.26190409	4	9	22	65	65.1186728	41.3147493	329.9161322	12.64167587	4.55	53.29	36.417	348.355	-1.877	136.404549	123.19	3.153862405
Siouxland	2019	1	1984	3934.56	35	67.66831727	21.48656426	9.914698588	0.727656673	2.483568654	0.397670944	28.32703388	10.03248026	4	12	22	62	65.9258835	45.7854406	294.6418057	11.62735801	3.7	47.639	15.875	327.083	-2.208	130.3777462	103.01	3.103493127
Siouxland	2019	2	1984	3235.68	35	66.77972265	20.16509774	9.644220691	0.687518473	2.484669468	0.390573439	28.56637504	9.922855094	5	9	25	61	64.944242	45.0844091	315.4532092	11.84218363	3.69	47.879	15.717	325.584	-2.317	131.9341434	101.01	3.135317096
Siouxland	2019	3	1984	4085.76	37	64.29236722	18.28223744	9.3971078	0.661215688	2.564406436	0.376228643	30.24176384	9.06818196	3	14	25	58	65.3819723	45.051266	315.9976503	11.86847403	4	45.571	14.962	310.36	-1.828	134.1721003	144.88	3.174919553
Sturdy	2019	1	1966	2590.56	28	74.72211988	20.78434921	9.72627402	0.701334687	2.383060453	0.41095841	25.80896447	10.22880053	2	8	14	76	61.698203	47.6236852	273.382281	14.58056537	2.77	60.623	26.731	385.715	-3.684	149.8114699	77.225	3.446318609
Sturdy	2019	2	1966	2100	29	73.70185196	20.29755301	9.74601254	0.636531489	2.463041075	0.367441689	27.22174285	10.10881801	3	6	13	78	61.1406073	44.331479	276.8907152	14.47631966	2.93	60.071	23.527	387.07	-3.322	152.7253268	88.82	3.467090278
Sturdy	2019	3	1966	1945.44	27	72.15275246	19.08022019	9.62568748	0.645671431	2.430466422	0.378962768	26.11811368	10.12827434	3	5	17	75	60.9922962	45.9894025	331.5294118	14.7757301	3	58.804	26.687	373.5	-3.415	145.6778318	90.6	3.287696498
TAM107	2019	1	1984	1700.16	28	66.93023733	21.09108951	9.770791969	0.639799087	2.37308706	0.357691548	26.21617695	9.744823125	6	11	21	62	61.8826483	45.1903808	306.3978707	13.89424217	4.08	55.01	20.346	370.527	-0.319	158.6974754	114.415	3.689780875
TAM107	2019	2	1984	1417.92	28	65.70696321	21.79559454	9.722901972	0.697895093	2.285816555	0.390335995	23.92913832	9.465968046	6	13	22	59	61.4729852	45.3384175	336.2657978	13.54497094	3.67	56.205	33.82	377.471	-2.613	148.9171453	101.705	3.463995006
TAM107	2019	3	1984	1323.84	27	65.57536219	24.68709865	9.595186798	0.713613991	2.289742739	0.391703541	24.95963618	10.04512246	10	11	17	62	61.3484487	45.802099	336.2928656	13.20121707	3.2	57.132	28.877	390.132	-1.706	140.8728067	93.63	3.265479988
Triumph64	2019	1	1964	2032.8	34	58.30233389	19.25635307	9.715386338	0.701096168	2.639645516	0.355902751	31.71271531	9.255375379	11	17	26	46	65.4369551	40.8959815	355.1534225	13.28039604	2.38	58.706	22.117	384.518	-4.441	122.3129507	118.765	2.813085342
Triumph64	2019	2	1964	2513.28	35	58.28380352	19.83269553	9.670270812	0.713472439	2.674845281	0.358253394	32.85789735	10.34158124	10	18	29	43	65.1321309	40.9211023	292.622467	12.90347913	2.49	60.781	34.393	395.168	-3.507	126.3979616	145.29	2.840403631
Triumph64	2019	3	1964	3185.28	35	55.72758624	19.87384265	9.543384016	0.6911183	2.583182393	0.3713015	31.41852533	10.5473025	11	20	31	38	65.9708206	40.9359191	319.7278246	13.10193353	3	58.532	26.698	367.987	-2.556	132.0657879	148.61	3.079174351
Turkey	2019	1	1870	2506.56	36	60.94626197	22.46477918	9.471370718	0.733403209	2.503848355	0.383747235	28.88715882	9.226751664	12	11	22	55	63.8106967	42.0801906	332.5264302	13.57071961	2.9	54.375	19.735	355.794	-2.799	138.4900408	132.035	3.179293865
Turkey	2019	2	1870	2812.32	41	61.20958243	22.61776367	9.599505711	0.719204493	2.535725191	0.412121321	29.65338325	10.49996283	9	15	21	55	65.0461706	43.2709017	372.3283377	12.94054404	2.52	55.908	30.225	368.648	-2.427	131.6971832	101.88	3.072012672
Turkey	2019	3	1870	3188.64	38	59.87160566	22.57437426	9.27785216	0.609837947	2.594263341	0.347437641	30.5027123	8.386050038	13	14	19	54	64.4468436	42.4494649	285.4965585	13.18424909	3.17	48.094	18.864	309.418	-2.005	132.2513755	136.005	3.047969013
Warrior	2019	1	1960	2382.24	40	69.30242281	18.45833708	9.687609781	0.753602395	2.522719696	0.373364351	28.37191099	8.600808209	3	6	20	71	65.3239403	41.5358142	359.6000394	12.67336396	3.21	54.923	28.987	375.29	-1.639	119.6193589	126.915	2.848079973
Warrior	2019	2	1960	2543.52	35	62.99231482	20.6587928	9.437510765	0.671574458	2.554360693	0.401105484	29.88940102	9.079552541	6	11	25	58	65.8698839	42.2884535	314.403778	11.48517558	4.21	50.316	20.7	334.983	-2.918	146.3360545	123.715	3.615914368
Warrior	2019	3	1960	2630.88	38	71.82505607	19.99258543	9.499687103	0.694506391	2.431005762	0.359286697	26.25440509	8.82470139	4	5	13	78	65.0011539	41.4291531	310.0637567	13.5803987	3.51	54.017	26.31	350.624	-3.57	122.0476395	116.4	2.844270322
Wesley	2019	1	1998	1925.28	28	59.12222719	20.51667491	9.757117389	0.691752555	2.447360304	0.421292768	27.66884591	11.28307223	10	16	24	50	64.0277154	41.5207176	355.2010274	14.7827145	4.02	60.392	37.97	388.562	-1.83	150.2705756	100.87	3.484939138
Wesley	2019	2	1998	2486.4	30	57.69633879	19.17677028	9.669569163	0.722856701	2.552711459	0.412318306	30.27666782	10.22410666	10	17	26	47	66.1409854	42.1199143	335.688388	12.81607453	4.26	53.377	30.049	342.563	-1.325	135.5420689	116.715	3.127412757
Wichita	2019	1	1944	2651.04	37	57.24269472	17.41950626	10.06884737	0.689216033	2.625949088	0.408282643	32.41744302	10.42217361	7	18	34	41	66.6471928	43.2467816	321.4719123	12.45887655	2.6	56.238	27.167	357.011	-3.029	131.2163993	148.71	3.079474286
Wichita	2019	2	1944	2614.08	36	55.9553801	19.79480156	9.714321146	0.678623437	2.565750252	0.398894118	31.55814147	11.0110016	13	20	26	41	66.4911773	42.4613402	331.3444553	13.31816019	2.62	58.364	28.896	371.906	-3.514	130.207961	119.29	3.05724257
Wichita	2019	3	1944	2691.36	37	59.15333192	20.69389797	10.12974092	0.737380897	2.577120037	0.436915522	31.96202978	12.04382645	7	19	29	45	67.605717	44.1043084	310.9972408	12.76550498	2.62	57.674	20.481	364.463	-3.91	121.0789406	138.685	2.77322356
